# Supplementary material for: Persisting gastrointestinal symptoms and post-infectious irritable bowel syndrome following SARS-CoV-2 infection: results from the Arizona CoVHORT
Source: Epidemiol Infect. 2022 Jul 8;150:e136. doi: 10.1017/S0950268822001200 (PMC9343359; doi:10.1017/S0950268822001200)
Supplement: Supplementary file 1 [file hygsup.zip]

Archive with 2 entries (2 files):
- S0950268822001200sup001.docx
- S0950268822001200sup002.docx
